# Supplementary material for: MicroRNAs Associated with Chronic Mucus Hypersecretion in COPD Are Involved in Fibroblast–Epithelium Crosstalk
Source: Cells. 2022 Feb 2;11(3):526. doi: 10.3390/cells11030526 (PMC8833971; doi:10.3390/cells11030526)
Supplement: Supplementary file 1 [file cells-11-00526-s001.zip]

Archive with 1 entries (1 files):
- cells-1501964-supplementary.pdf
